# Supplementary material for: Ecological stoichiometry of plant leaves, litter and soils in a secondary forest on China’s Loess Plateau
Source: PeerJ. 2020 Oct 14;8:e10084. doi: 10.7717/peerj.10084 (PMC7568494; doi:10.7717/peerj.10084)
Supplement: Supplemental Information 1 [file peerj-08-10084-s001.zip]

Archive with 1 entries (1 files):
- The original data.xlsx
