# Supplementary material for: Ecological stoichiometry of plant leaves, litter and soils in a secondary forest on China’s Loess Plateau
Source: PeerJ. 2020 Oct 14;8:e10084. doi: 10.7717/peerj.10084 (PMC7568494; doi:10.7717/peerj.10084)
Supplement: Supplemental Information 1 [file peerj-08-10084-s001.zip › The original data.xlsx]

## Sheet: leaf
		C			N			P			CN			C:P			N:P
grass	Imperata cylindrica	492.376			10.41			1.66			47.2983			296.612			6.27108
		481.949			10.41			1.74			46.2967			276.982			5.98276
		490.035			10.27			1.7			47.7152			288.256			6.04118
		497.876			10.59			1.66			47.0137			299.925			6.37952
		488.943			10.89			1.74			44.8984			281.002			6.25862
		496.928	491.351	5.33319	9.82	10.3983	0.323956	1.7	1.7	0.0326599	50.6037	47.3043	1.7293	292.311	289.181	8.13446	5.77647	6.11827	0.205116
	Artemisia sacrorum	460.49			18.2167			1.76			25.2785			261.642			10.3504
		493.82			18.1975			1.8			27.1367			274.344			10.1097
		472.52			18.1735			1.62			26.0004			291.679			11.2182
		476.42			17.699			1.88			26.9179			253.415			9.41437
		470.42			17.553			1.91			26.7999			246.293			9.19006
		476.47	475.023	9.96689	17.2321	17.8453	0.376945	1.85	1.80333	0.0956847	27.6501	26.6306	0.778052	257.551	264.154	14.9762	9.31465	9.9329	0.714207
shrub	Hippophae rhamnoides	509.093			30.85			1.36667			16.5022			372.507			22.5732
		509.093			31.9572			1.45899			15.9305			348.936			21.9037
		495.95			28.6411			1.44			17.316			344.41			19.8897
		518.86			28.373			1.42			18.2871			365.394			19.981
		496.55			29.5891			1.4			16.7815			354.678			21.135
		480.84	501.731	12.2373	29.5525	29.8272	1.24075	1.43	1.41928	0.0296127	16.2707	16.848	0.773429	336.252	353.696	12.2806	20.6661	21.0248	0.973719
	Sophora viciifolia	512.992			29.7129			1.28856			17.2649			398.113			23.059
		503.842			29.657			1.26969			16.989			396.822			23.3576
		501.598			29.562			1.26			16.9677			398.094			23.4619
		497.501			28.6423			1.32			17.3695			376.895			21.6987
		496.669			28.3427			1.25			17.5237			397.335			22.6742
		481.071	498.946	9.61817	27.4542	28.8952	0.830587	1.29	1.27971	0.0230178	17.5227	17.2729	0.226734	372.924	390.03	10.7627	21.2823	22.589	0.824714
forest	Betula platyphylla	517.513			19.549			1.52			26.4726			340.469			12.8612
		505.447			19.3578			1.47			26.1108			343.841			13.1686
		522.667			17.7301			1.39105			29.4791			375.735			12.7458
		516.821			17.4165			1.36961			29.6742			377.35			12.7164
		542.628			17.2287			1.33971			31.4956			405.033			12.86
		528.135	522.202	11.4334	17.1224	18.0674	0.999512	1.33588	1.40437	0.068234	30.8447	29.0128	2.04326	395.347	372.963	24.0153	12.8174	12.8616	0.147568
	Quercus liaotungensis	516.922			20.3007			1.32129			25.4632			391.224			15.3643
		516.443			18.9751			1.32			27.2169			391.245			14.3751
		509.89			18.9603			1.36			26.8925			374.919			13.9414
		509.092			18.7383			1.29			27.1685			394.645			14.5258
		490.433			17.5			1.28			28.0248			383.151			13.6719
		488.448	505.205	11.5443	17.4151	18.6482	0.981674	1.25	1.30355	0.0350662	28.0475	27.1356	0.864644	390.758	387.657	6.66603	13.932	14.3017	0.55495

## Sheet: litter
		C			N			P			CN			C:P			N:P
grass	Imperata cylindrica	382.471			6.73256			0.574965			56.8093			665.208			11.7095
		388.404			6.56783			0.537355			59.1374			722.807			12.2225
		350.825			6.74741			0.49092			51.9941			714.628			13.7444
		369.791			7.18206			0.490822			51.4882			753.412			14.6327
		385.114			7.68426			0.477809			50.1173			806.001			16.0823
		375.321	375.321	12.5754	7.81082	7.12082	0.481886	0.503597	0.512578	0.0335112	48.0515	52.9329	3.83505	745.281	734.556	42.66	15.51	13.9836	1.60655
	Artemisia sacrorum	408.083			12.6292			0.72			32.3126			566.782			17.5406
		374.688			12.5746			0.78			29.7971			480.369			16.1213
		385.481			12.5202			0.76			30.7886			507.212			16.474
		407.2			12.2169			0.77			33.3308			528.831			15.8661
		418.98			11.2605			0.69			37.208			607.217			16.3195
		374.4	394.805	17.4277	10.8678	12.0115	0.691831	0.66	0.73	0.0439697	34.4504	32.9813	2.43377	567.273	542.947	42.1954	16.4664	16.4646	0.52517
shrub	Hippophae rhamnoides	337.421			18.5133			0.753699			18.2258			447.687			24.5633
		320.75			18.3496			0.676107			17.4799			474.407			27.1401
		357.737			17.7779			0.660415			20.1225			541.685			26.9193
		400.298			17.48			0.83			22.9003			482.286			21.0602
		380.16			17.06			0.75			22.2837			506.88			22.7467
		365.22	360.264	26.181	17.13	17.7185	0.558339	0.76	0.73837	0.0565506	21.3205	20.3888	1.99906	480.553	488.916	29.2447	22.5395	24.1615	2.26898
	Sophora viciifolia	346.454			19.6897			0.86			17.5957			402.853			22.895
		377.838			18.0539			0.68			20.9283			555.644			26.5499
		372.246			17.2517			0.74			21.5773			503.035			23.3132
		371.979			16.845			0.7			22.0825			531.398			24.0642
		361.54			16.8282			0.76			21.4842			475.711			22.1423
		330.405	360.077	16.7001	16.2642	17.4888	1.12326	0.736318	0.746053	0.0574365	20.3148	20.6638	1.47905	448.725	486.228	51.0063	22.0886	23.5089	1.51964
forest	Betula platyphylla	436.365			15.1209			1.14			28.8583			382.776			13.264
		421.098			14.5583			1.07			28.9249			393.549			13.6059
		396.678			11.2596			0.94			35.2304			421.998			11.9783
		396.337			10.8279			0.9			36.6035			440.375			12.031
		425.006			10.7072			0.881474			39.6936			482.154			12.1469
		402.105	412.932	15.375	10.513	12.1645	1.91169	0.869781	0.966876	0.10208	38.2482	34.5931	4.25909	462.306	430.526	35.3377	12.087	12.5188	0.657269
	Quercus liaotungensis	400.61			14.52			0.97			27.5902			413			14.9691
		390.611			14.51			0.96			26.9201			406.887			15.1146
		378.849			14.43			0.95			26.2543			398.788			15.1895
		397.787			13.43			0.91			29.6193			437.129			14.7582
		410.767			13.37			0.88			30.723			466.781			15.1932
		412.28	398.484	11.5016	12.27	13.755	0.823605	0.87	0.923333	0.0390157	33.6007	29.1179	2.52611	473.885	432.745	29.1025	14.1034	14.888	0.381727

## Sheet: soil
		C																					N																					P
		0-10cm			10-20cm			20-40cm			40-60cm			60-80cm			80-100cm						0-10cm			10-20cm			20-40cm			40-60cm			60-80cm			80-100cm						0-10cm			10-20cm
grass	Imperata cylindrica	9.5			7.31			5.26			4.36			4.29			3.82				grass	Imperata cylindrica	0.93			0.82			0.66			0.52			0.35			0.37				grass	Imperata cylindrica	0.72			0.68
		8.94			7.48			5.01			4.23			3.67			3.81						0.94			0.77			0.66			0.48			0.35			0.36						0.71			0.65
		8.71			6.98			4.89			4.12			3.63			3.47						0.86			0.73			0.59			0.43			0.35			0.35						0.69			0.64
		8.64			7.98			4.61			3.99			3.59			3.43						0.87			0.87			0.59			0.43			0.4			0.31						0.67			0.68
		9.16			6.78			4.53			3.84			3.29			3.41						1			0.73			0.53			0.42			0.38			0.31						0.63			0.61
		8.82	8.96167	0.293395	7.4	7.32167	0.381856	4.11	4.735	0.370484	3.84	4.06333	0.193276	3.15	3.60333	0.360678	3.01	3.49167	0.274494				0.93	0.921667	0.0466964	0.73	0.775	0.0534634	0.52	0.591667	0.0552017	0.39	0.445	0.04272	0.37	0.366667	0.0188562	0.31	0.335	0.025658				0.65	0.678333	0.0318416	0.65	0.651667	0.0240947
	Artemisia sacrorum	14.25			9.96			5.47			4.12			3.41			3.58					Artemisia sacrorum	1.36			0.95			0.56			0.49			0.4			0.37					Artemisia sacrorum	0.67			0.64
		14.13			9.84			5.38			4.68			3.47			4.16						1.31			0.92			0.59			0.42			0.37			0.35						0.66			0.64
		14.04			8.74			5.61			4.23			3.43			3.63						1.28			0.87			0.58			0.39			0.36			0.36						0.64			0.61
		12.84			8.64			4.11			4.36			3.44			4.29						1.26			0.85			0.56			0.45			0.38			0.31						0.62			0.59
		12.16			8.36			4.61			3.99			4.12			3.29						1.2			0.79			0.59			0.38			0.38			0.31						0.61			0.58
		11.54	13.16	1.05121	8.04	8.93	0.721826	5.01	5.03167	0.52847	3.84	4.20333	0.269856	4.31	3.69667	0.37102	3.15	3.68333	0.417918				1.19	1.26667	0.0593483	0.75	0.855	0.0692219	0.58	0.576667	0.0124722	0.31	0.406667	0.0567646	0.31	0.366667	0.0280872	0.45	0.358333	0.047052				0.61	0.635	0.0236291	0.56	0.603333	0.0298142
shrub	Hippophae rhamnoides	13.8			8.09			4.23			3.88			4			3.36				shrub	Hippophae rhamnoides	1.18			0.83			0.45			0.35			0.35			0.41				shrub	Hippophae rhamnoides	0.5			0.5
		13.05			7.11			4.5			4.09			3.42			3.29						1.19			0.9			0.47			0.35			0.42			0.35						0.5			0.47
		10.7			9			4.21			3.9			3.8			3.48						1.18			0.91			0.49			0.38			0.35			0.42						0.49			0.47
		11.16			8.29			4.64			4.02			3.61			3.53						1.04			0.9			0.48			0.42			0.33			0.32						0.5			0.42
		11.36			7.9			4.72			3.53			3.43			3.41						1.04			0.77			0.49			0.42			0.33			0.33						0.49			0.44
		11.31	11.8967	1.12248	8.24	8.105	0.560617	4.41	4.45167	0.191086	3.35	3.795	0.265879	3.42	3.61333	0.220882	3.33	3.4	0.083666				1.02	1.10833	0.0753695	0.8	0.851667	0.0545945	0.49	0.478333	0.0146249	0.35	0.378333	0.0313138	0.34	0.353333	0.0309121	0.33	0.36	0.04				0.48	0.493333	0.00745356	0.4	0.45	0.033665
	Sophora viciifolia	14.23			10.21			5.58			4.78			3.87			3.8					Sophora viciifolia	1.42			0.9			0.6			0.52			0.44			0.39					Sophora viciifolia	0.6			0.6
		14.69			9.76			5.79			3.94			3.63			3.55						1.35			0.86			0.59			0.56			0.42			0.33						0.56			0.57
		15.03			9.5			5.57			3.9			3.51			3.39						1.54			0.91			0.59			0.39			0.4			0.31						0.57			0.57
		15.12			10.53			5.13			3.87			3.49			3.03						1.49			0.87			0.57			0.38			0.31			0.31						0.58			0.58
		16.98			8.93			4.84			3.81			3.36			3.02						1.28			0.91			0.52			0.38			0.31			0.31						0.61			0.57
		16.27	15.3867	0.943445	8.55	9.58	0.68576	4.69	5.26667	0.407704	3.55	3.975	0.381608	3.24	3.51667	0.199805	3.59	3.39667	0.288656				1.51	1.43167	0.0922707	0.9	0.891667	0.0195078	0.54	0.568333	0.0291071	0.34	0.428333	0.0813258	0.31	0.365	0.0561991	0.34	0.331667	0.0285287				0.66	0.596667	0.0329983	0.56	0.575	0.0125831
forest	Betula platyphylla	20.81			12.4			5.6			5.13			4.41			3.6				forest	Betula platyphylla	1.77			1.02			0.59			0.51			0.47			0.41				forest	Betula platyphylla	0.82			0.74
		20.7			11.46			5.61			4.79			4.49			3.66						1.71			1.01			0.59			0.46			0.39			0.39						0.78			0.73
		19.45			11.37			5.94			4.7			4.16			3.35						1.7			1			0.52			0.52			0.39			0.37						0.74			0.69
		19.22			11.36			5.78			4.66			4.61			3.99						1.69			0.99			0.59			0.51			0.38			0.38						0.72			0.68
		16.79			10.66			4.78			4.01			4.08			3.56						1.61			0.89			0.61			0.45			0.38			0.31						0.71			0.67
		16.75	18.9533	1.65078	10.34	11.265	0.654211	5.03	5.45667	0.412742	3.56	4.475	0.527028	3.54	4.215	0.352739	3.95	3.685	0.223215				1.56	1.67333	0.0689605	0.88	0.965	0.057373	0.66	0.593333	0.0410961	0.39	0.473333	0.0457044	0.38	0.398333	0.0323608	0.38	0.373333	0.0309121				0.66	0.738333	0.0511262	0.65	0.693333	0.0319722
	Quercus liaotungensis	22.97			11.73			6.38			4.67			4.37			4.37					Quercus liaotungensis	2.01			0.98			0.66			0.56			0.46			0.49					Quercus liaotungensis	0.67			0.65
		20.79			12.79			5.51			4.38			4.27			4.08						1.67			1			0.69			0.49			0.45			0.48						0.69			0.65
		21.79			13.12			5.41			4.23			4.2			4						1.74			1.02			0.62			0.49			0.44			0.39						0.68			0.68
		22.48			11.75			5.34			4.2			3.91			3.83						2.01			0.99			0.56			0.49			0.42			0.35						0.7			0.72
		21.82			12.94			5.28			4.08			3.8			3.76						1.83			1			0.55			0.48			0.42			0.35						0.71			0.64
		21.54	21.8983	0.69059	13.06	12.565	0.592417	5.11	5.505	0.40999	3.91	4.245	0.23824	3.71	4.04333	0.248574	3.61	3.94167	0.245453				1.73	1.83167	0.134464	0.97	0.993333	0.0159861	0.55	0.605	0.0556028	0.42	0.488333	0.040586	0.37	0.426667	0.0292499	0.35	0.401667	0.0606676				0.72	0.695	0.0170783	0.63	0.661667	0.0302306
		CN																					CP																					NP
		0-10cm			10-20cm			20-40cm			40-60cm			60-80cm			80-100cm						0-10cm			10-20cm			20-40cm			40-60cm			60-80cm			80-100cm						0-10cm			10-20cm
grass	Imperata cylindrica	10.2151			8.91463			7.9697			8.38462			12.2571			10.3243				grass	Imperata cylindrica	13.1944			10.75			8.09231			6.8125			6.80952			6.06349				grass	Imperata cylindrica	1.29167			1.20588
		9.51064			9.71429			7.59091			8.8125			10.4857			10.5833						12.5915			11.5077			7.70769			6.60938			5.91935			6.2459						1.32394			1.18462
		10.1279			9.56164			8.28814			9.5814			10.3714			9.91429						12.6232			10.9062			7.64062			6.64516			5.85484			5.68852						1.24638			1.14062
		9.93103			9.17241			7.81356			9.27907			8.975			11.0645						12.8955			11.7353			7.20312			6.33333			5.88525			5.71667						1.29851			1.27941
		9.16			9.28767			8.54717			9.14286			8.65789			11						14.5397			11.1148			7.30645			6.4			5.57627			5.68333						1.5873			1.19672
		9.48387	9.73808	0.380182	10.137	9.46461	0.396443	7.90385	8.01889	0.31426	9.84615	9.17443	0.480205	8.51351	9.87678	1.31903	9.70968	10.4327	0.507768				13.5692	13.2356	0.673193	11.3846	11.2331	0.342729	6.7377	7.44798	0.42899	6.29508	6.51591	0.186611	5.33898	5.89737	0.456319	5.18966	5.7646	0.333226				1.43077	1.36309	0.114948	1.12308	1.18839	0.0503685
	Artemisia sacrorum	10.4779			10.4842			9.76786			8.40816			8.95			9.21622					Artemisia sacrorum	21.2687			15.5625			9.11667			7.49091			6.55769			7.45833					Artemisia sacrorum	2.02985			1.48438
		10.7863			10.6957			9.11864			11.1429			11.2432			9.91429						21.4091			15.375			9.78182			8.66667			6.30909			7.84906						1.98485			1.4375
		10.9687			10.046			9.67241			10.8462			10.0833			9.52778						21.9375			14.3279			10.0179			8.13462			7.14583			7.26						2			1.42623
		10.1905			10.1647			7.33929			9.68889			11.2895			11.0968						20.7097			14.6441			7.21053			7.92727			6.7451			8.58						2.03226			1.44068
		10.1333			10.5823			7.81356			10.5			8.65789			13.2903						19.9344			14.4138			7.81356			7.125			7.92308			6.58						1.96721			1.36207
		9.69748	10.3757	0.425001	10.72	10.4488	0.257077	8.63793	8.72495	0.903568	12.3871	10.4955	1.23341	10.1613	10.0642	1.00998	9.57778	10.4372	1.40862				18.918	20.6962	1.00988	14.3571	14.7801	0.500358	8.21311	8.69226	1.02646	7.11111	7.7426	0.560541	7.83636	7.08619	0.614578	6.3	7.3379	0.761174				1.95082	1.99417	0.0301403	1.33929	1.41502	0.0493946
shrub	Hippophae rhamnoides	11.6949			9.74699			9.4			11.0857			11.4286			8.19512				shrub	Hippophae rhamnoides	27.6			16.18			10.0714			9.02326			9.52381			8.19512				shrub	Hippophae rhamnoides	2.36			1.66
		10.9664			7.9			9.57447			11.6857			8.14286			9.4						26.1			15.1277			10.9756			9.7381			8.14286			8.225						2.38			1.91489
		9.0678			9.89011			8.59184			10.2632			10.8571			8.28571						21.8367			19.1489			10.0238			9.06977			9.26829			7.56522						2.40816			1.93617
		10.7308			9.21111			9.66667			9.57143			10.9394			11.0312						22.32			19.7381			11.3171			10.05			8.80488			8.40476						2.08			2.14286
		10.9231			10.2597			9.63265			8.40476			10.3939			10.3333						23.1837			17.9545			11.8			8.2093			8.16667			7.93023						2.12245			1.75
		11.0882	10.7452	0.80768	10.3	9.55132	0.822399	9	9.31094	0.391836	9.57143	10.097	1.07589	10.0588	10.3035	1.05776	10.0909	9.55605	1.04536				23.5625	24.1005	2.06839	20.6	18.1249	1.9396	10.2558	10.7406	0.671624	8.375	9.07757	0.662372	7.77273	8.61321	0.635362	7.74419	8.01075	0.291885				2.125	2.24594	0.13827	2	1.90065	0.158434
	Sophora viciifolia	10.0211			11.3444			9.3			9.19231			8.79545			9.74359					Sophora viciifolia	23.7167			17.0167			9			8.85185			7.44231			7.16981					Sophora viciifolia	2.36667			1.5
		10.8815			11.3488			9.81356			7.03571			8.64286			10.7576						26.2321			17.1228			9.4918			7.2963			6.98077			6.69811						2.41071			1.50877
		9.75974			10.4396			9.44068			10			8.775			10.9355						26.3684			16.6667			9.77193			7.22222			6.75			6.51923						2.70175			1.59649
		10.1477			12.1034			9			10.1842			11.2581			9.77419						26.069			18.1552			8.84483			7.16667			6.71154			5.94118						2.56897			1.5
		13.2656			9.81319			9.30769			10.0263			10.8387			9.74194						27.8361			15.6667			8.64286			7.18868			6.46154			5.92157						2.09836			1.59649
		10.7748	10.8084	1.16908	9.5	10.7582	0.920134	8.68519	9.25785	0.351409	10.4412	9.47995	1.15801	10.4516	9.79362	1.08228	10.5588	10.2519	0.51053				24.6515	25.8123	1.31568	15.2679	16.6493	0.957521	9.01923	9.12844	0.385306	6.57407	7.3833	0.698786	6.23077	6.76282	0.384241	7.03922	6.54819	0.485104				2.28788	2.40572	0.193301	1.60714	1.55148	0.0487762
forest	Betula platyphylla	11.7571			12.1569			9.49153			10.0588			9.38298			8.78049				forest	Betula platyphylla	25.378			16.7568			8.61538			7.77273			6.48529			6.2069				forest	Betula platyphylla	2.15854			1.37838
		12.1053			11.3465			9.50847			10.413			11.5128			9.38462						26.5385			15.6986			8.5			7.48438			7.48333			5.30435						2.19231			1.38356
		11.4412			11.37			11.4231			9.03846			10.6667			9.05405						26.2838			16.4783			8.73529			7.12121			7.56364			5.15385						2.2973			1.44928
		11.3728			11.4747			9.79661			9.13725			12.1316			10.5						26.6944			16.7059			9.03125			7.76667			7.81356			6.04545						2.34722			1.45588
		10.4286			11.9775			7.83607			8.91111			10.7368			11.4839						23.6479			15.9104			7.96667			6.46774			5.91304			5.74194						2.26761			1.32836
		10.7372	11.307	0.57132	11.75	11.6793	0.308287	7.62121	9.27949	1.27757	9.12821	9.44782	0.571433	9.31579	10.6244	1.02704	10.3947	9.93296	0.943526				25.3788	25.6536	1.03584	15.9077	16.2429	0.41891	7.08451	8.32218	0.638913	5.08571	6.94974	0.945765	4.98592	6.70746	1.01675	7.45283	5.98422	0.75505				2.36364	2.2711	0.0752051	1.35385	1.39155	0.0467671
	Quercus liaotungensis	11.4279			11.9694			9.66667			8.33929			9.5			8.91837					Quercus liaotungensis	34.2836			18.0462			10.127			7.4127			6.72308			6.62121					Quercus liaotungensis	3			1.50769
		12.4491			12.79			7.98551			8.93878			9.48889			8.5						30.1304			19.6769			8.60938			6.63636			6.67187			6.27692						2.42029			1.53846
		12.523			12.8627			8.72581			8.63265			9.54545			10.2564						32.0441			19.2941			8.45312			7.05			6.66667			6.34921						2.55882			1.5
		11.1841			11.8687			9.53571			8.57143			9.30952			10.9429						32.1143			16.3194			8.34375			6.77419			6.30645			6.27869						2.87143			1.375
		11.9235			12.94			9.6			8.5			9.04762			10.7429						30.7324			20.2188			8.38095			6.8			5.84615			6.16393						2.57746			1.5625
		12.4509	11.9931	0.528697	13.4639	12.6491	0.560521	9.29091	9.1341	0.601739	9.30952	8.71528	0.321018	10.027	9.48642	0.294327	10.3143	9.9458	0.913568				29.9167	31.5369	1.49362	20.7302	19.0476	1.4779	7.98438	8.64976	0.686916	6.62712	6.8834	0.274925	6.18333	6.39959	0.319334	6.01667	6.28444	0.184356				2.40278	2.63846	0.222932	1.53968	1.50389	0.0613102
[truncated: 12 more columns]
