# Supplementary material for: Ecological stoichiometry of plant leaves, litter and soils in a secondary forest on China’s Loess Plateau
Source: PeerJ. 2020 Oct 14;8:e10084. doi: 10.7717/peerj.10084 (PMC7568494; doi:10.7717/peerj.10084)
Supplement: Supplemental Information 2 [file peerj-08-10084-s002.zip]

Archive with 35 entries (30 files):
- the source file/
- the source file/Fig-1-soil/
- the source file/Fig-1-soil/C.JNB
- the source file/Fig-1-soil/CN.JNB
- the source file/Fig-1-soil/CP.JNB
- the source file/Fig-1-soil/N.JNB
- the source file/Fig-1-soil/NP.JNB
- the source file/Fig-1-soil/P.JNB
- the source file/Fig-2-leaf and litter/
- the source file/Fig-2-leaf and litter/C.JNB
- the source file/Fig-2-leaf and litter/cn.JNB
- the source file/Fig-2-leaf and litter/cp.JNB
- the source file/Fig-2-leaf and litter/N.JNB
- the source file/Fig-2-leaf and litter/np.JNB
- the source file/Fig-2-leaf and litter/P.JNB
- the source file/Fig-3-leaf and soil/
- the source file/Fig-3-leaf and soil/cc1.JNB
- the source file/Fig-3-leaf and soil/cc2.JNB
- the source file/Fig-3-leaf and soil/cc3.JNB
- the source file/Fig-3-leaf and soil/nn1.JNB
- the source file/Fig-3-leaf and soil/nn2.JNB
- the source file/Fig-3-leaf and soil/nn3.JNB
- the source file/Fig-3-leaf and soil/pp1.JNB
- the source file/Fig-3-leaf and soil/pp2.JNB
- the source file/Fig-3-leaf and soil/pp3.JNB
- the source file/Fig-4-litter and soil/
- the source file/Fig-4-litter and soil/cc1.JNB
- the source file/Fig-4-litter and soil/cc2.JNB
- the source file/Fig-4-litter and soil/cc3.JNB
- the source file/Fig-4-litter and soil/nn1.JNB
- the source file/Fig-4-litter and soil/nn2.JNB
- the source file/Fig-4-litter and soil/nn3.JNB
- the source file/Fig-4-litter and soil/pp1.JNB
- the source file/Fig-4-litter and soil/PP2.JNB
- the source file/Fig-4-litter and soil/pp3.JNB
